# Supplementary material for: E7 Oncogene HPV58 Variants Detected in Northeast Brazil: Genetic and Functional Analysis
Source: Microorganisms. 2023 Jul 27;11(8):1915. doi: 10.3390/microorganisms11081915 (PMC10458125; doi:10.3390/microorganisms11081915)
Supplement: Supplementary file 1 [file microorganisms-11-01915-s001.zip]

Archive with 1 entries (1 files):
- microorganisms-2452435-supplementary.pdf
